# Supplementary material for: Validating the Effectiveness of Forest Therapy Programs for Middle-Aged Korean Women: A Systematic Review and Meta-Analytic Approach
Source: Healthcare (Basel). 2026 Jun 3;14(11):1569. doi: 10.3390/healthcare14111569 (PMC13257257; doi:10.3390/healthcare14111569)
Supplement: Supplementary file 1 [file healthcare-14-01569-s001.zip]

Archive with 7 entries (7 files):
- Document_S1_ Retrospective_Protocol_Summary_INPLASY_final.pdf
- Document_S2_analysis_3level.pdf
- Document_S3_compute_effects.pdf
- Document_S4_analysis_RVE_sensitivity.pdf
- Document_S5_R_SessionInfo.txt
- README.txt
- Table_S1_Effect_Level_Data.pdf
