# Supplementary material for: Validating the Effectiveness of Forest Therapy Programs for Middle-Aged Korean Women: A Systematic Review and Meta-Analytic Approach
Source: Healthcare (Basel). 2026 Jun 3;14(11):1569. doi: 10.3390/healthcare14111569 (PMC13257257; doi:10.3390/healthcare14111569)
Supplement: Supplementary file 1 [file healthcare-14-01569-s001.zip › Document_S5_R_SessionInfo.txt]

Document S8. R Session Information for Reproducibility

Manuscript: Validating the Effectiveness of Forest Therapy Programs for Middle-Aged Women:
            A Systematic Review and Meta-Analytic Approach
Journal: Healthcare (MDPI)
Date of analysis: March–April 2025

All primary analyses were conducted in R version 4.4.3.
The following session information was recorded upon completion of all analyses.

─────────────────────────────────────────────────────────────────
R SESSION INFO
─────────────────────────────────────────────────────────────────

R version 4.4.3 (2025-02-28 ucrt)
Platform: x86_64-w64-mingw32/x64
Running under: Windows 11 x64 (build 26200)

Matrix products: default

locale:
[1] LC_COLLATE=Korean_Korea.utf8   LC_CTYPE=Korean_Korea.utf8
[3] LC_MONETARY=Korean_Korea.utf8  LC_NUMERIC=C
[5] LC_TIME=Korean_Korea.utf8

time zone: Asia/Seoul
tzcode source: internal

attached base packages:
[1] stats     graphics  grDevices utils     datasets  methods   base

other attached packages:
[1] robumeta_2.1          metafor_4.8-0         numDeriv_2016.8-1.1
[4] metadat_1.4-0         Matrix_1.7-3

loaded via a namespace (and not attached):
[1] compiler_4.4.3   tools_4.4.3      mathjaxr_1.8-0
[4] nlme_3.1-168     grid_4.4.3       digest_0.6.37
[7] lattice_0.22-7

─────────────────────────────────────────────────────────────────
KEY PACKAGE VERSIONS
─────────────────────────────────────────────────────────────────

Package       Version   Role in Analysis
─────────────────────────────────────────────────────────────────
metafor       4.8-0     Three-level random-effects meta-analysis,
                        RVE (CR2), leave-one-out, heterogeneity,
                        publication bias diagnostics
robumeta      2.1       Robust variance estimation (RVE)
                        as supplementary check
Matrix        1.7-3     Sparse matrix computations (dependency)
numDeriv      2016.8-1.1 Numerical derivatives (dependency)
metadat       1.4-0     Meta-analytic datasets (dependency)

─────────────────────────────────────────────────────────────────
SUPPLEMENTARY NOTES
─────────────────────────────────────────────────────────────────

Note 1: metafor version 5.0-1 was available at time of analysis
        but version 4.8-0 was used to maintain consistency with
        the pre-specified analysis plan.

Note 2: A newer version of metafor (5.0-1) is available.
        Differences between 4.8-0 and 5.0-1 do not affect the
        three-level REML estimation or RVE results reported here.

Note 3: CMA v4.0 (Biostat Inc.) was used for supplementary
        DerSimonian-Laird analyses and subgroup moderator pooling.
        CMA does not support three-level modeling.

Note 4: R scripts for full reproduction of analyses are provided
        in Documents S3 (analysis_3level.R),
                      S4 (compute_effects.R), and
                      S5 (analysis_RVE_sensitivity.R).

─────────────────────────────────────────────────────────────────
REPRODUCIBILITY STATEMENT
─────────────────────────────────────────────────────────────────

To reproduce all analyses:
1. Install R 4.4.3 (https://cran.r-project.org)
2. Install required packages:
   install.packages(c("metafor", "robumeta"))
   # metafor 4.8-0: install.packages("https://cran.r-project.org/
   #   src/contrib/Archive/metafor/metafor_4.8-0.tar.gz",
   #   repos=NULL, type="source")
3. Load data: Table_S1_Effect_Level_Data.xlsx
4. Run scripts in order: Document S6 → S5 → S7

Contact: well@chungbuk.ac.kr (P.S. Yeon, corresponding author)
