# Supplementary material for: Validating the Effectiveness of Forest Therapy Programs for Middle-Aged Korean Women: A Systematic Review and Meta-Analytic Approach
Source: Healthcare (Basel). 2026 Jun 3;14(11):1569. doi: 10.3390/healthcare14111569 (PMC13257257; doi:10.3390/healthcare14111569)
Supplement: Supplementary file 1 [file healthcare-14-01569-s001.zip › README.txt]

=====================================================================
README — Supplementary Materials
=====================================================================

Manuscript : Validating the Effectiveness of Forest Therapy Programs
             for Middle-Aged Women: A Systematic Review and
             Meta-Analytic Approach
Journal    : Healthcare (MDPI)
Authors    : Young-Ho Lee, Gyeong-Min Min, Pyeong-Sik Yeon
             Corresponding author: Pyeong-Sik Yeon (well@chungbuk.ac.kr)
INPLASY    : INPLASY202650156
             doi: 10.37766/inplasy2026.5.0156
Date       : May 2026

=====================================================================
FILE LIST AND DESCRIPTIONS
=====================================================================
Table_S1_Effect_Level_Data.xlsx
  Effect-level coding sheet containing all extracted data for
  k = 128 effect sizes from 24 controlled studies included in
  the meta-analysis. Columns include study identifiers,
  participant characteristics, intervention details, outcome
  categories, raw group statistics (n, Mean, SD per group),
  and computed Hedges' g with 95% confidence intervals.
  This file serves as the primary input dataset for all
  analysis scripts (Documents S3–S5).

Document_S2__Retrospective_Protocol_Summary_INPLASY_final.docx
  Retrospective protocol summary documenting all methodological
  decisions finalized prior to data extraction (March 1, 2025),
  consistent with PRISMA 2020 transparency standards. Includes
  PICOTS-SD eligibility criteria, pre-specified databases and
  search terms, and pre-specified statistical analysis decisions.
  INPLASY registration: INPLASY202650156 (doi: 10.37766/inplasy2026.5.0156).

Document_S3_analysis_3level.R
  R script for the primary three-level random-effects
  meta-analysis with robust variance estimation (CR2 correction).
  Includes: REML estimation via rma.mv(), variance component
  decomposition (between-study tau2, within-study tau2), I²
  decomposition, and RVE check via robumeta::robu().
  Run AFTER Document_S4_compute_effects.R.
  Required packages: metafor (>= 4.8-0), robumeta (>= 2.1).

Document_S4_compute_effects.R
  R script for computing Hedges' g effect sizes from raw group
  statistics (n, Mean, SD). Reads Table_S1_Effect_Level_Data.xlsx
  and outputs analytic_data.csv for use by Documents S3 and S5.
  Run this script FIRST before any other analysis scripts.
  Required packages: metafor (>= 4.8-0).

Document_S5_analysis_RVE_sensitivity.R
  R script for sensitivity and publication bias analyses.
  Includes: leave-one-out analysis (effect-level, k = 128),
  Egger's regression, Begg-Mazumdar rank correlation,
  Rosenthal fail-safe N, trim-and-fill, PET-PEESE,
  and Vevea-Hedges selection model.
  Run AFTER Document_S3_analysis_3level.R.
  Required packages: metafor (>= 4.8-0), robumeta (>= 2.1).

Document_S6_R_SessionInfo.txt
  Full R session information recorded upon completion of all
  analyses, provided for computational reproducibility.
  Confirms: R version 4.4.3 (2025-02-28 ucrt), Windows 11,
  metafor 4.8-0, robumeta 2.1, Matrix 1.7-3,
  numDeriv 2016.8-1.1, metadat 1.4-0.

=====================================================================
HOW TO REPRODUCE THE ANALYSES
=====================================================================

Step 1.  Install R version 4.4.3
         https://cran.r-project.org

Step 2.  Install required R packages
         install.packages("metafor")   # version 4.8-0 used
         install.packages("robumeta")  # version 2.1 used

         To install the exact archived version of metafor:
         install.packages(
           "https://cran.r-project.org/src/contrib/Archive/
            metafor/metafor_4.8-0.tar.gz",
           repos = NULL, type = "source")

Step 3.  Place all supplementary files in the same working directory

Step 4.  Run scripts in the following order:
         (1) Document_S4_compute_effects.R
             → outputs: analytic_data.csv
         (2) Document_S3_analysis_3level.R
             → outputs: mod3_model.rds, primary results
         (3) Document_S5_analysis_RVE_sensitivity.R
             → outputs: sensitivity and publication bias results

Step 5.  Refer to Document_S6_R_SessionInfo.txt to verify
         that your computing environment matches the
         environment used for the reported analyses.

=====================================================================
SOFTWARE INFORMATION
=====================================================================

  R version  : 4.4.3 (2025-02-28)
               R Foundation for Statistical Computing,
               Vienna, Austria
               https://www.R-project.org/

  metafor    : version 4.8-0
               Viechtbauer, W. (2010). Conducting meta-analyses
               in R with the metafor package.
               Journal of Statistical Software, 36(3), 1-48.
               https://doi.org/10.18637/jss.v036.i03

  robumeta   : version 2.1
               Fisher, Z., & Tipton, E. (2015). robumeta: An
               R-package for robust variance estimation in
               meta-analysis. arXiv:1503.02220.
               https://doi.org/10.48550/arXiv.1503.02220

  CMA v4.0   : Borenstein, M., Hedges, L.V., Higgins, J.P.T.,
               & Rothstein, H.R. (2022).
               Comprehensive Meta-Analysis, Version 4.0.
               Biostat, Inc., Englewood, NJ, USA.
               (Used for supplementary DerSimonian-Laird analyses
               and subgroup moderator pooling; does not support
               three-level modeling.)

=====================================================================
NOTES ON FILE NAMING
=====================================================================

  Document S2 = Retrospective Protocol Summary (INPLASY)
  Document S3 = R script: Three-level meta-analysis
  Document S4 = R script: Effect size computation
  Document S5 = R script: Sensitivity and publication bias
  Document S6 = R session information

  Note: File names in this supplementary package use the MDPI
  submission numbering. Internal cross-references within the
  R scripts (Documents S5-S7) reflect an earlier numbering
  scheme and correspond to the files as follows:
    "Document S5" in scripts = Document_S3_analysis_3level.R
    "Document S6" in scripts = Document_S4_compute_effects.R
    "Document S7" in scripts = Document_S5_analysis_RVE_sensitivity.R

=====================================================================
CONTACT
=====================================================================

  For questions regarding data or analysis:
  Pyeong-Sik Yeon, Ph.D.
  Forest Healing Cooperative Program
  Chungbuk National University, Republic of Korea
  E-mail: well@chungbuk.ac.kr
